# Supplementary material for: Risk prediction of QTc prolongation occurrence in cancer patients treated with commonly used oral tyrosine kinase inhibitors: machine learning modeling or conventional statistical analysis better?
Source: BMC Med Inform Decis Mak. 2025 Aug 15;25:310. doi: 10.1186/s12911-025-03091-8 (PMC12355842; doi:10.1186/s12911-025-03091-8)
Supplement: Supplementary file 1 — Supplementary Material 1 [file 12911_2025_3091_MOESM1_ESM.xlsx]

## Sheet: calculator
Variable code	Variable definition	Coefficient (βi)	Variable Value (upon code in column A enter 1 or 0 into each row)	exp(βi)	Predicted risk probability of individual variable	exp(z)	(P) Predicted risk probability (exp(z)/(1+exp(z))
	Intercept	-2.039		0.130159	0.115169	0.130159	0.115169
X1 (1=yes; 0=no)	Prolongation of QTc in the baseline (>=450 ms for male patients and >=470 ms for female patients)	1.922	0	0.889585	0.470783
X2 (1=yes; 0=no)	Potassium < 3.5 mmol/L	0.859	0	0.307279	0.235052
X3 (1=yes; 0=no)	Calcium < 8 mmol/L	0.275	0	0.171358	0.14629
X4 (1=yes; 0=no)	Albumin < 3.8 g/dL	0.365	0	0.187496	0.157892
X5 (1=yes; 0=no)	AST >= 105 IU/L	0.592	0	0.235275	0.190464
X6 (1=yes; 0=no)	Check ECG in emergency room	0.479	0	0.210136	0.173647
X7 (1=yes; 0=no)	Other cardiovascular diseases#	1.103	0	0.392193	0.281709
X8 (1=yes; 0=no)	Total bilirubin > 2 mg/dL	0.959	0	0.339596	0.253506
X9 (1=yes; 0=no)	ECOG score ≥ 3	0.821	0	0.295821	0.228289
X10 (1=yes; 0=no)	Concurrent use medications ≥ 5 items	0.408	0	0.195734	0.163693
X11 (1=yes; 0=no)	INR > 1.5	0.821	0	0.295821	0.228289
X12 (1=yes; 0=no)	Arrythmia	0.589	0	0.23457	0.190002
